# Supplementary material for: Applied Veterinary Informatics: Development of a Semantic and Domain-Specific Method to Construct a Canine Data Repository
Source: Sci Rep. 2019 Dec 9;9:18641. doi: 10.1038/s41598-019-55035-8 (PMC6901510; doi:10.1038/s41598-019-55035-8)
Supplement: Supplementary file 1 — Dataset 1 [file 41598_2019_55035_MOESM1_ESM.csv]

	breed_4letter	breed_name_full	mean_1_adolescent	mean_2_prime	mean_3_second_prime	mean_4_elderly	mean_5_ancient	sd_1_adolescent	sd_2_prime	sd_3_second_prime	sd_4_elderly	sd_5_ancient
1	MIXB	MIXED CANINE	16.3633477394636	29.9070795631825	33.4459422222222	39.3622285041225	35.0688853658537	20.8753044099591	28.8571962611154	31.2774337301646	32.0801954168566	29.763529899007
2	TPOO	TOY POODLE	5.08485051546392	7.72580208333333	8.11991071428571	9.18453260869565	8.66115714285714	11.5883974721424	16.0059631169429	5.92789553115157	5.2386738474774	6.9412077711861
3	POMS	POMERANIAN	4.18977027027027	7.69501704545455	10.0006349206349	9.95113636363636	9.82482291666667	6.42924383959039	7.39249487740973	6.63881370559913	6.9059755196816	5.85990301876781
4	APBT	AMERICAN PIT BULL TERRIER	18.9815566127498	38.9977199693956	41.7421661891117	52.3923156424581	47.944648	20.3847683537293	30.9618563716914	30.1746312084217	29.9179255509108	30.0067494031937
5	LABR	LABRADOR RETRIEVER	33.9355694342395	59.8426966434452	66.9450029761905	72.7530666666667	62.1583799212598	28.3182690712884	37.2521641314482	35.2404407771794	33.6321321273234	34.1987737375944
6	BOST	BOSTON TERRIER	9.49229166666667	16.8271902985075	19.0224954954955	21.3795270935961	20.5075	7.60259873581335	10.3515070855011	10.7678881476984	11.1601847501034	10.3031556503661
7	CHIU	CHIHUAHUA	3.24962371134021	5.78309350649351	6.6965577689243	8.09222816901408	6.6928253968254	2.90966916956012	4.91670365369861	6.29620880019472	8.13967135688379	4.24635190439362
8	DACH	DACHSHUND	7.40489047619048	12.5934861460957	13.6822345971564	16.2704039408867	16.2612342857143	6.3640298713361	6.69652268786008	7.20035524555373	8.31705798882726	9.13099474865511
9	CANE	CANE CORSO	34.39334	71.0770465116279	86.6536315789474	80.3039130434783	29.4152307692308	36.87719670826	50.0500082665648	46.6279670169188	51.2373907418861	46.2125661015736
10	MASF	MASTIFF	58.0275030674847	106.719407035176	108.216628205128	110.525385542169	63.71475	50.1347484110491	72.1488336825879	67.8652766842618	68.1094623875978	69.885450317092
11	BICF	BICHON FRISE	6.70147120418848	12.8694364261168	14.6731056910569	13.9913203883495	15.2067298850575	5.3593876769212	11.5106003315046	7.88313676834355	8.20711902479149	7.81022040214515
12	SHIZ	SHIH TZU	6.00485387323944	10.1156458966565	11.3839440298507	13.6542559366755	13.1038687258687	5.28281120529722	7.45749169236517	11.3370691699353	9.87863421870229	6.38891269198454
13	BULL	ENGLISH BULLDOG	25.7378956276446	45.2806467236467	51.8184423963134	51.6863286713287	54.1238679245283	24.1856567266014	28.5971398197821	30.8130308823269	27.965648399866	28.6781975891615
14	GLDR	GOLDEN RETRIEVER	31.7844099462366	55.346805209513	62.6375635359116	68.6086406926407	66.8770786885246	26.5740414229325	34.007805164608	36.7578604754708	33.8717647337927	34.5961710044828
15	CKSP	CAVALIER KING CHARLES SPANIEL	7.86158928571429	13.658397260274	15.7066643356643	19.3313103448276	18.7705294117647	6.97864488053905	10.4446849940602	11.2346821983447	9.11538537755959	9.16214480115497
16	DOBE	DOBERMAN PINSCHER	34.7840111731844	61.2931649484536	65.1523546099291	72.8597380952381	88.3275263157895	29.9483764608421	38.9856937026295	41.0501715296807	35.6427009235916	14.7206584634143
17	GERM	GERMAN SHEPHERD	33.1857326607818	56.7591686486486	66.7119885714286	73.0811752988048	63.655487804878	29.016427245486	37.5009152476721	39.565193574314	38.9844949169447	39.135915521563
18	SPOO	STANDARD POODLE	21.2133120567376	36.2371481481482	42.7471234567901	44.585173553719	39.0164193548387	20.0833173053567	24.8136083714986	24.5697926412611	21.316509430751	21.7654193578084
19	YRKT	YORKSHIRE TERRIER	3.69141371918542	6.25378361858191	7.19830793650794	7.99495771144279	8.13872602739726	4.87763976293647	8.33844118796588	7.89272316861158	5.76271293487523	4.81435964072926
20	FBUL	FRENCH BULLDOG	11.3603902439024	19.0733515358362	16.5840873786408	20.0965833333333	23.4103157894737	8.91774339333198	11.8652228414832	13.3736807552472	10.6721696625487	12.6206226781259
21	BULM	BULLMASTIFF	46.9954	93.3175555555556	103.123551724138	90.0405	64.2026	34.605863181331	52.8487953807842	57.3758402631196	59.2772150468637	67.504975466998
22	BERN	BERNESE MOUNTAIN DOG	41.0244459459459	71.486296969697	73.6364193548387	89.3789139784946	89.6045	33.0856557924238	44.8871075113383	45.8279786856394	32.5680729608588	19.8878401254923
23	COTH	UNSPECIFIED	16.9659388489209	29.9026733212341	36.670680952381	36.2659434782609	33.0453176470588	22.9310802203457	37.620152938677	36.2775758517905	31.8882882155806	28.2729899088511
24	MPOO	MINIATURE POODLE	5.88826315789474	9.86808152173913	9.75565714285714	13.1586725663717	12.609703125	5.55750357474051	6.76231726853395	7.03451278431061	7.58730754220786	7.01082644558748
25	GSHP	GERMAN SHORTHAIRED POINTER	27.6262875	50.1092346938776	46.2757368421053	46.3345384615385	51.3206	21.6063991946091	29.7436004783983	29.6306408626084	31.3683260999835	28.6274568523224
26	WHWT	WEST HIGHLAND WHITE TERRIER	9.20165306122449	14.7791239669421	14.3643454545455	19.1370697674419	17.3433367346939	6.72067655544653	7.42846995077076	9.57457141332298	7.75695673010507	8.57212624196128
27	BOXE	BOXER	26.4942034188034	50.5748415384615	52.4543674242424	60.2877449392713	47.9500962962963	21.5687605628398	29.3283389238965	32.1441301770894	27.6370488763184	34.3753498083421
28	SCWT	SOFT-COATED WHEATEN TERRIER	14.80125	26.3163578947368	25.4656904761905	31.1255490196078	34.8538292682927	14.3478084057913	17.9637369470996	18.9063868631458	16.4902757639934	17.5577109782318
29	TFXT	TOY FOX TERRIER	4.27481481481481	9.97816216216216	9.471	11.511	12.4994166666667	4.744358893522	7.81520636150914	6.4413325915959	5.17207441113193	5.78964673845137
30	ROTW	ROTTWEILER	38.5314770642202	70.936597826087	75.8670319148936	78.8432202797203	64.22325	35.6585406251899	49.2208884173126	49.4702990700939	49.662276666734	47.4125483542709
31	RHRB	RHODESIAN RIDGEBACK	38.8444032258065	61.8857558139535	64.7972777777778	82.2806279069767	69.8332307692308	38.6270326510451	45.2308238446867	39.0316211043677	37.1232166305818	38.0987471779013
32	SILT	SILKY TERRIER	6.4274	7.57221875	8.12157142857143	10.8414615384615	9.80358333333333	5.48373491943827	6.12282583787318	8.0558470247215	4.28074562879664	5.3851822364426
33	BULT	BULL TERRIER	21.3440769230769	34.55445	25.1561111111111	61.0137	39.000125	20.8171706320889	25.8544948440008	28.8704843501302	25.3217482635426	27.1570524459775
34	BMAL	BELGIAN MALINOIS	27.44832	48.6157945205479	49.3385294117647	59.135	44.5768	22.9544088806486	28.3984683042349	33.5919570323717	25.507357267071	41.3760737286659
35	KEES	KEESHOND	12.2260869565217	15.1130769230769	47.4125	37.6859285714286	16.96825	11.9374684156195	21.2950883948292	9.07984351920964	23.8591233782618	18.5364470069875
36	BRDC	BORDER COLLIE	18.641625	35.1327807017544	40.1003043478261	34.9818148148148	44.2912142857143	15.2182376611539	20.8679996055097	20.5313885376292	23.1699259397344	22.3160337407184
37	HAVA	HAVANESE	5.78420779220779	10.0552477876106	11.5848043478261	15.0922121212121	11.798064516129	5.45097612054764	7.65459321902656	8.22060216939953	6.72716471425919	6.57501417963228
38	COTO	COTON DE TULEAR	4.66293333333333	9.9687	9.35025	13.67475	15.5735	5.0909117968994	7.28205083442655	7.47068759309586	5.25339759901469	4.85854755045168
39	PUGS	PUG	9.81085519125683	16.8037189542484	18.8748051282051	20.271023890785	18.5091958041958	13.6855924693273	9.62591456878097	10.5889956866811	9.2883067231694	9.27382434844966
40	COSP	COCKER SPANIEL	11.1541204188482	21.2065714285714	28.1271307189542	26.907612565445	26.5136324786325	10.1047442432882	13.2956987782534	15.1677909264356	13.1894302888275	12.8927995967265
41	MDCH	MINIATURE DACHSHUND	6.59176041666667	10.5652344827586	11.1488	12.5991954022989	12.4590769230769	8.5901614233283	6.01011426103923	6.91385242796986	5.87034409838699	4.16481202194501
42	IBZH	IBIZAN HOUND	0	24.3942857142857	18.85	0	NA	0	29.3764323943494	32.6491577226733	0	NA
43	MSHZ	MINIATURE SCHNAUZER	8.84126495726496	14.5817173913043	15.906743902439	18.6130078125	17.0377804878049	11.1627868333176	11.3215183694424	8.16218036836378	7.97976761398268	12.5619733470093
44	GTDN	GREAT DANE	55.7205662100457	92.6496456140351	107.081788135593	107.227755555556	50.6329166666667	46.1598303004464	57.4322874930761	59.7292479583719	54.8376683273462	57.4394975026424
45	MLTS	MALTESE	4.29890095846645	6.41919384615385	8.76270714285714	8.67361711711712	9.28076033057851	7.1283020112701	6.36000359421915	5.70987235994423	5.25736382010036	5.78677286292454
46	BEAG	BEAGLE	13.4146932773109	22.5554143302181	26.4204754098361	28.0543357142857	27.5351404958678	14.1178258128472	14.7485036990933	16.4987303217183	14.7499253135152	15.3499207502329
47	NRWT	NORWICH TERRIER	6.666375	7.88257142857143	6.79027272727273	13.22395	13.83925	7.22370715941614	6.4808471943985	8.06936902230787	6.88879730909463	1.35691178170629
48	SDRH	SCOTTISH DEERHOUND	26.649875	64.357	52.1451666666667	54.6393333333333	NA	36.4755384976895	46.2441114689812	58.0702403660142	47.3989510573107	NA
49	IGRY	ITALIAN GREYHOUND	8.59569230769231	9.27326086956522	14.3057619047619	11.3720487804878	13.2069565217391	12.5329397571147	6.43574376763953	17.9113112080181	7.84352956885871	9.75601322485154
50	VIZS	VIZSLA	23.27175	39.0517654320988	40.5288333333333	47.3080277777778	48.2758636363636	19.2577426498604	24.9073498215244	27.7086688465384	23.6298802626627	25.8009810487074
51	AIRT	AIREDALE TERRIER	26.8050571428571	56.6968958333333	57.851	59.6305	58.9454615384615	20.9356233177453	61.8135467402247	23.4538245383068	24.021962977515	20.3128477800602
52	AKIA	AKITA	32.5102592592593	57.0296868686869	70.5670606060606	78.0265111111111	73.3778695652174	27.858488733447	41.4286361754781	50.8208421589628	40.8430367185389	38.3519838509091
53	AMST	AMERICAN STAFFORDSHIRE TERRIER	23.0432857142857	38.687	47.9211071428571	63.0246	25.9627777777778	20.3768513970423	32.1457222756251	27.2455309190731	26.6941678149616	38.0894772600576
54	AUSD	AUSTRALIAN SHEPHERD	16.7503008130081	33.923024	38.7897547169811	43.5873855421687	44.51752	19.3689719887394	24.0115347622037	26.0960670429809	22.1205819410458	37.9865945818806
55	BRGF	BRUSSELS GRIFFON	5.52439285714286	11.5853636363636	10.9586666666667	10.1029	11.8591428571429	5.37956378748787	5.60418031511558	9.6372768157941	7.28813042158998	8.81049503771064
56	CANA	CANAAN DOG	23.32	21.89	40.9266666666667	48.4	NA	NA	30.9571348803471	35.6403091082742	NA	NA
57	COLI	COLLIE	27.3896153846154	46.9226226415094	55.5665833333333	56.3156274509804	51.3357894736842	22.0983094883144	26.5259991200407	28.516559844835	31.4516220732482	29.2419181400395
58	DALM	DALMATIAN	19.5954444444444	44.0347804878049	47.9946	51.60685	41.8985714285714	21.2403497569777	27.347165406594	27.3573516465736	29.1532952877408	21.3750756166861
59	FTCR	FLAT-COATED RETRIEVER	31.80225	75.1274444444444	16.8536	61.0872857142857	55.666	26.5644842946538	19.5950346715125	23.7661664409723	30.1570229106781	30.3839356831863
60	GRYH	GREYHOUND	23.3855	51.057311827957	61.2702745098039	64.1868194444444	51.3542181818182	28.9612318862375	29.4014081354509	25.608974865591	24.0954092121308	27.0849133649815
61	GSMD	GREATER SWISS MOUNTAIN DOG	55.09668	88.7709333333333	87.1570526315789	126.28125	57.92075	39.8262345285952	44.2156170299179	47.9703232686322	111.890665629952	41.6585639964942
62	ISET	IRISH SETTER	32.2598260869565	54.7251875	37.3866666666667	55.8886296296296	61.8261111111111	21.5322852029061	26.9608944171027	35.2331642150696	34.240675757337	27.6545668988164
63	JRUT	JACK RUSSELL TERRIER	8.83450617283951	12.937013559322	14.597992248062	15.2050652173913	14.6453026315789	10.3563357915748	8.81692269267022	8.46983495402224	7.47297628260077	8.16694594975491
64	LHAS	LHASA APSO	7.32939805825243	16.8098	14.9706	15.9574507042254	16.778328125	5.98246264844138	23.6189681021351	8.19537287154793	9.94384044922675	9.73689552567586
65	MINP	MINIATURE PINSCHER	5.64396407185629	9.4726125	11.5846769230769	12.5072527472527	10.7663559322034	4.8540390558099	7.70732632673361	6.85627603939379	6.5800572466159	6.25015466501792
66	NEWF	NEWFOUNDLAND	43.4468932038835	96.1590245901639	94.9133404255319	120.338511111111	74.1330666666667	39.9252623952758	59.4253261763424	68.8385208706884	33.0918631069923	58.9905210781077
67	NSDR	NOVA SCOTIA DUCK TOLLING RETRIEVER	24.7775	38.0624	36.19475	50.5305	39.87925	17.7840609816768	4.14628566309655	24.6817313732917	18.2798292524848	4.9046478211998
68	POWD	PORTUGUESE WATER DOG	16.9856694915254	33.913347826087	40.2103846153846	39.2262105263158	48.4945925925926	43.8014200833395	27.2147761511024	25.832628602333	29.4402728307287	15.7401099284092
69	PULI	PULI	6.16575	16.7864	16.17	36.3046666666667	13.3466666666667	9.98729104078445	18.2338123227761	22.867833303573	33.5726845118667	23.1171047783526
70	SBRN	ST. BERNARD	59.296	91.2042923076923	101.950703703704	112.087341463415	105.7205	42.9670648331032	64.200542968577	59.7021627219489	52.3093954847548	0.777110352524008
71	SHRP	SHAR-PEI	20.2715824175824	35.8008481012658	38.0771142857143	39.3605	50.1217	17.5688326963568	22.5956677337848	21.6409885888839	22.5685846348175	20.1315725888466
72	SHSH	SHILOH SHEPHERD	22.2715555555556	61.3132222222222	63.202	81.8044	59.2258	25.7685035610875	43.7471415038858	42.7652647522886	50.5633373779856	53.1321601123086
73	WEIM	WEIMARANER	29.2702857142857	54.5835744680851	59.5393265306122	63.5660909090909	55.8202666666667	24.2196064082683	31.888065411963	34.9536659345791	29.2852301086176	35.7920372006502
74	WHIP	WHIPPET	13.9082727272727	28.2535263157895	7.095	23.0365	38.797	13.4381813862478	11.7838852834822	14.19	17.5748361042403	7.54607096441585
75	ESSP	ENGLISH SPRINGER SPANIEL	21.6048734177215	36.5527542372881	42.723515625	42.2815217391304	42.8804363636364	17.2144515819071	23.4368333279767	23.9551548841489	22.3946273648842	21.2403040988934
76	WELT	WELSH TERRIER	6.08	18.5901904761905	19.7214285714286	22.0309090909091	18.8311111111111	6.40813545424876	11.4641418502173	8.93795731430739	6.74280725595127	13.0629151842577
77	CRNT	CAIRN TERRIER	5.10971428571429	11.7198	11.453	18.2720181818182	16.5604571428571	5.70817773127633	10.1699635939431	9.39374755389898	10.1662802321657	10.446631597125
78	CHBR	CHESAPEAKE BAY RETRIEVER	42.6850882352941	66.5983684210526	72.72375	88.1171111111111	50.632625	33.8865128899458	37.0857036498046	34.2794196856779	17.1934785452851	43.3513889543098
79	STBT	STAFFORDSHIRE BULL TERRIER	18.6472916666667	43.7709487179487	41.9664117647059	61.75156	55.4475	21.1945606444491	28.5458915966892	30.0432049930987	22.0532220474318	8.7150910781242
80	OESD	OLD ENGLISH SHEEPDOG	28.3266785714286	68.8389	76.5503333333333	56.5121304347826	63.5644	23.775611840168	34.2783024026912	27.5492146805522	41.8073239182979	38.4492134158815
81	ABUL	AMERICAN BULLDOG	26.1143666666667	37.8874166666667	40.7041666666667	70.227	54.1955	25.0962697179774	37.9930861755378	43.4245540601574	40.6624558584144	42.9638334391348
82	JCHI	JAPANESE CHIN	4.586	9.26124242424242	9.16081818181818	11.2353636363636	11.9472	3.59479544421018	5.31266497996946	6.75863363141074	6.21063522205836	4.67777807297439
83	ESKM	AMERICAN ESKIMO DOG	11.2435897435897	22.4854358974359	22.7795	21.32740625	25.6136666666667	7.832452821159	31.5999943835728	14.7011143207829	10.0496866388617	12.6445634499804
84	SPIN	SPINONE ITALIANO	26.4456	48.0025555555556	60.002	42.6846	NA	28.3150963355043	56.9022092564202	34.9456673995504	39.5921633634738	NA
85	SHIB	SHIBA INU	9.4145593220339	18.1475512820513	21.7948846153846	21.2407391304348	22.6710434782609	8.98745128857585	13.2749502042722	13.7452507822212	13.4316675334984	10.4674388830674
86	HUSK	HUSKY	22.22875	36.2780671641791	43.6185172413793	60.9635634920635	45.7536382978723	19.3756764277643	23.1817097104747	30.4164213370975	25.9559011955266	32.4126442131472
87	PAPS	PAPILLON	5.37025454545455	6.923	9.98581481481481	12.0822222222222	10.2408620689655	4.13983749555007	4.40790450859167	14.0632283935447	4.86938891508464	5.41213548903981
88	LADO	LABRADOODLE	21.2231847826087	38.5571935483871	49.9290344827586	60.4889841269841	57.6388064516129	19.8322316765707	27.724475671749	39.245830138357	24.286370234705	21.3721818187714
89	IRST	IRISH TERRIER	5.13366666666667	28.4594285714286	27.355	49.578	28.82375	2.2903930521492	12.8206122820135	24.1160667398314	14.3391984434277	34.2088481183353
90	PEKE	PEKINGESE	5.91417073170732	10.3679811320755	11.7789076923077	14.6299555555556	15.1916041666667	4.84781005435143	6.16524104210344	6.44469635563586	6.34711625985862	14.9246808893354
91	WFXT	WIRE FOX TERRIER	7.23623076923077	15.3175185185185	15.7142857142857	24.1155555555556	31.5514	5.74914918565994	8.31233333607529	11.4286115475486	7.63131042336621	32.6093830573008
92	CHCD	CHINESE CRESTED	7.80080952380952	10.0757941176471	5.786	17.7484615384615	12.912125	5.28395331753648	6.89079445558023	7.95034464661753	13.6273507795621	6.91209822263007
93	CWCG	CARDIGAN WELSH CORGI	14.209347826087	28.9929375	25.8320555555556	32.0164545454545	22.826	11.7317291626701	13.9592270725316	17.2313662169491	15.030439443968	11.2520201030748
94	GWHP	GERMAN WIREHAIRED POINTER	21.1627272727273	52.3044166666667	44.554	54.125	81.335	25.0362205977296	46.0155596262796	32.8431331026746	16.8079281888042	21.3435857109343
95	SCOT	SCOTTISH TERRIER	13.0923225806452	18.15644	14.6302941176471	19.963935483871	20.6613888888889	8.99790756560323	10.5290660557652	11.5532346972867	11.8045882264355	10.5196697115389
96	AUCD	AUSTRALIAN CATTLE DOG	14.2395882352941	31.3214615384615	32.5868695652174	42.459625	51.1250909090909	14.145371648955	22.4958309083052	22.4953693422858	25.8855821122115	23.5804636106017
97	ENCH	ENGLISH COONHOUND	0	54.1275	0	0	NA	0	3.42593235484882	NA	NA	NA
98	SSPD	SHETLAND SHEEPDOG	10.33732	21.124424	26.2383880597015	28.8054636363636	22.7967586206897	10.6425898661171	15.8284184527051	17.9490479269373	17.8613043369719	14.334726804941
99	GSET	GORDON SETTER	22.3196842105263	37.777	51.46	59.4372857142857	78.988	21.9810017390084	30.3349739666207	36.9611895551717	28.5497580183224	23.0262252225587
100	BVDF	BOUVIER DES FLANDERS	35.4636363636364	64.051	69.8813684210526	56.9576086956522	59.681125	32.7098810621434	38.5553699227793	33.7865127910376	45.3221742625547	38.6059244951471
101	PWCG	PEMBROKE WELSH CORGI	12.9640746268657	21.1933125	27.2313090909091	30.2515384615385	27.015425	9.27338020048953	14.1275018562581	17.4178818160604	12.2674623945785	13.4453432695211
102	BRIY	BRITTANY SPANIEL	20.4938125	29.3526911764706	24.3868181818182	39.75340625	38.5918	13.1063126834842	50.7323087930203	21.3584437159023	15.9440487954261	20.1511890039691
103	RBCH	REDBONE COONHOUND	32.8712	62.2681111111111	68.3523333333333	48.7355	78.768	22.6663092099265	17.0930765548836	24.3012252023089	33.4643817264466	NA
104	TIBT	TIBETAN TERRIER	10.5270333333333	16.2013714285714	20.3007272727273	27.0425	24.4626363636364	9.78562832716792	10.5857802543448	12.1216658103654	10.5527052929569	10.8923245202549
105	GLDD	GOLDENDOODLE	19.759131147541	34.30582	22.5716470588235	56.9632820512821	67.1545217391304	17.1510947274272	26.4328350882699	37.3281814450242	22.4084462729062	21.5248601344196
106	BORZ	BORZOI	15.5884615384615	63.2451666666667	76.612	43.5521111111111	100.99	29.7304111548411	37.4072572421763	43.8430327418166	42.6553923509222	NA
107	CHOW	CHOW CHOW	24.9896862745098	36.4726444444444	29.79405	37.0087142857143	28.6961052631579	22.8864783289087	28.4446413064487	26.6327135334585	26.6784252461476	27.5904628789949
108	POIN	POINTER	30.0702222222222	38.6358888888889	55.0701428571429	56.522	42.46425	23.4185570263081	26.4513633383521	11.0620973060954	20.1642994385164	29.3512188545893
109	BRDT	BORDER TERRIER	10.102125	11.1063103448276	11.8122222222222	17.4226153846154	16.7842857142857	19.067082803509	8.04683959303033	9.2767367346737	8.774638164795	8.60364819353367
110	NELH	NORWEGIAN ELKHOUND	29.3265	39.8484444444444	42.2142857142857	56.6715714285714	59.43625	18.4241172576116	26.4165699235873	30.826467533135	28.0594185486035	14.4610231167554
111	DUSH	DUTCH SHEPHERD	19.054	35.2035	0	NA	45.4345	24.9618681236446	40.6891699309124	NA	NA	46.5184338139194
112	RATT	RAT TERRIER	7.7931	12.9195	15.3814117647059	14.5844418604651	14.6207407407407	7.71666463749632	8.10808294234833	13.5792662129569	8.92557549779158	8.14316363391164
113	MALA	ALASKAN MALAMUTE	34.5074375	69.05990625	40.59425	88.4135	87.8838571428571	28.8087879736739	42.4796352691949	50.0593033077678	58.5214546414061	47.072306336205
114	BASH	BASSET HOUND	21.7319016393443	44.5668571428571	41.2019714285714	49.4080526315789	42.1504074074074	15.8098240351845	17.5881578109865	28.8540945738318	21.5777750295034	22.1090561452842
115	DOBO	DOGUE DE BORDEAUX	53.0959090909091	75.9968636363636	88.7634285714286	85.5671	114.411	40.6856156983429	49.4156238183985	42.8800888791723	49.6307584611935	NA
116	IWFH	IRISH WOLFHOUND	51.9909	107.47005	103.10825	131.353	NA	45.889065976135	59.2441036359649	65.606352276285	58.5881054623433	NA
117	TMCT	TOY MANCHESTER TERRIER	0	9.02	17.602	18.26	11.881	NA	8.52340307623663	NA	NA	1.86676190233249
118	KYBT	KERRY BLUE TERRIER	20.7428571428571	11.264	23.32	29.37	24.568	10.6396893975431	18.3268201763912	20.539683541866	19.6318414826526	21.9491146062888
119	LEON	LEONBERGER	45.3754545454545	55.0420833333333	133.663	103.1535	NA	36.3482992872119	59.7458361218714	30.6502505373121	53.8488216537744	NA
120	SAMY	SAMOYED	22.2798076923077	54.3670952380952	69.254	43.8479285714286	59.3226153846154	18.6210800439056	32.364881796331	18.7988428012648	30.1549842913222	16.0712309761805
121	CATA	CATAHOULA LEOPARD DOG	42.03575	50.358875	43.1986666666667	41.91475	74.514	32.3736825865437	32.9444617736209	38.3584200056954	29.8874470346666	34.188345909096
122	ECSP	ENGLISH COCKER SPANIEL	13.0208421052632	26.7636956521739	22.9413333333333	24.8042	32.9905384615385	10.3097103756235	12.2950585101007	13.7467647466595	16.9518267874462	37.1939210459079
123	ESET	ENGLISH SETTER	26.5452413793103	42.9754642857143	41.4592857142857	45.506347826087	39.1154285714286	21.1817135312096	22.7345657037784	21.0701215050625	22.9279147242132	21.1445578408657
124	DLHA	DOMESTIC LONGHAIR	0	5.655	NA	NA	NA	NA	3.81503604176946	NA	NA	NA
125	BERG	BERGER PICARD	3.850375	43.0725	62.488	55.01	NA	10.8905050904446	29.0017934790247	1.86393347520774	NA	NA
126	WHPG	WIREHAIRED POINTING GRIFFON	21.2056153846154	18.336	68.9433333333333	60.0675	NA	23.2387000121868	28.4060090825867	11.662766967291	8.40396409440212	NA
127	BEAD	BEARDED COLLIE	23.1628571428571	36.1753333333333	35.3506666666667	51.6867272727273	38.4296666666667	17.2133724318098	22.4323205030491	22.1958157126859	12.7852614059386	23.2495951333925
128	PBGV	PETIT BASSET GRIFFON VEND	2.82	22.5286	0	46.57	21.562	8.25326602018861	12.8326330034019	NA	12.3412033448931	30.4932728318887
129	BASJ	BASENJI	14.0076	14.856875	33.377	23.237875	18.9985714285714	5.56228498610658	11.2149279794091	18.5872844349751	6.71049128364363	11.4817206442406
130	SMCO	SMOOTH COLLIE	77.008	NA	0	NA	NA	NA	NA	NA	NA	NA
131	GRPY	GREAT PYRENEES	46.31328125	70.1410714285714	112.494823529412	84.0834210526316	78.0636	32.5275489722812	43.4780816932679	18.5737063622049	50.1927475785051	17.3900469895857
132	TWCH	TREEING WALKER COONHOUND	28.934	23.676	45.2158333333333	57.5736666666667	99.01	27.4663691448287	32.5686479608841	36.154884175816	9.03684238732387	NA
133	SALU	SALUKI	28.935	44.401	48.185	57.207	64.906	40.9202694272655	31.0137905616195	2.80721392131059	5.61368547984892	NA
134	BOER	BOERBOEL	79.428	120.792	0	NA	NA	43.2508933780564	NA	NA	NA	NA
135	CLSP	CLUMBER SPANIEL	11.554	64.085	41.03375	88.725	NA	12.0731097899423	7.07813887967734	28.9426845607544	7.23370237153838	NA
136	IWSP	IRISH WATER SPANIEL	26.2708	52.9533333333333	59.41	NA	NA	26.3346680575245	5.37907132629168	NA	NA	NA
137	GSHZ	GIANT SCHNAUZER	42.2788888888889	55.1518888888889	55.05	83.866	73.048	34.261627020781	45.8788139789065	46.121968253269	54.2823295594432	0.959991145792497
138	TIBM	TIBETAN MASTIFF	55.0786666666667	118.48	122.916666666667	NA	103.41	47.7209549499309	40.9131983594536	8.71803494678321	NA	NA
139	SSHZ	STANDARD SCHNAUZER	17.227	18.095	23.778	23.7388	15.3270833333333	18.5885018522503	12.0765682211463	15.5581041582836	16.0837047139742	12.8892963589479
140	PLTH	PLOTT HOUND	31.683	33.6204	64.47	43.153	0	NA	31.5774408921939	NA	29.0098555437056	NA
141	DOGO	DOGO ARGENTINO	14.6145925925926	62.6001818181818	96.81	52.4106	NA	29.3129741336222	51.3892446817779	28.0014285349873	52.1815389031408	NA
142	WSSP	WELSH SPRINGER SPANIEL	28.59	34.57725	NA	45.9097777777778	12.908	13.8124726244073	23.2468507627671	NA	5.12266448681196	22.3573118240991
143	DDDT	DANDIE DINMONT TERRIER	NA	0	26.73	NA	NA	NA	0	8.55599205235723	NA	NA
144	BKSP	BOYKIN SPANIEL	7.217	0	NA	25.7426666666667	NA	NA	0	NA	22.3266156264968	NA
145	ABLY	AMERICAN BULLY	21.6502	52.1086666666667	0	NA	NA	23.756622523695	37.1271498338868	NA	NA	NA
146	GITE	GLEN IMAAL TERRIER	NA	0	0	NA	0	NA	NA	NA	NA	NA
147	KOMO	KOMONDOR	75.36	42.3916666666667	91.0166666666667	141.9145	NA	9.48937300352346	47.5470728506673	17.4928823620733	35.7831386619453	NA
148	TISP	TIBETAN SPANIEL	10.89	20.6470769230769	12.389375	13.5303333333333	11.6361111111111	1.08894444302728	32.8862674644538	5.49484906688593	3.03863297114563	5.30133368701793
149	FDSP	FIELD SPANIEL	11.09	44.22	20.022	42.5381666666667	44.444	NA	NA	28.3153839458341	25.91219689194	NA
150	BTCH	BLACK AND TAN COONHOUND	14.6666666666667	47.8825	61.3874	65.4352	NA	25.4034118443435	24.1183264581699	35.7783382621384	15.2282124755337	NA
151	MBLT	MINIATURE BULL TERRIER	0	23.4205454545455	33.113	24.42	NA	0	21.0277331938734	1.08894444302728	NA	NA
152	AUST	AUSTRALIAN TERRIER	16.412	3.85	4.62	39.9	29.731	15.5948812114745	7.7	6.5336666581637	23.5080475582299	36.6641002707917
153	LAKT	LAKELAND TERRIER	11.1466666666667	10.9305833333333	NA	16.94	NA	9.7157672539709	7.25607164516014	NA	NA	NA
154	BLDH	BLOODHOUND	54.7946153846154	68.316375	100.995	94.705625	51.15525	37.4504821097995	49.2477662124554	32.9247765368271	41.5800268533463	58.9730529726643
155	ANAT	ANATOLIAN SHEPHERD DOG	34.87325	92.9966666666667	117.563333333333	107.223666666667	77.448	51.6444533541599	16.727717517143	42.155314413883	16.6766412185828	NA
156	NRFT	NORFOLK TERRIER	7.91	9.7475	11.4405	11.5223846153846	9.57	6.32999210110092	6.89277580756355	0.93408805794743	2.12807164425376	9.80049998724555
157	BRID	BRIARD	44.387	39.4657272727273	59.765	61.5758571428571	75.5413333333333	20.0841442906809	33.3563332639872	41.4635088561818	35.8588299196835	9.0252831719195
158	MCHT	STD. MANCHESTER TERRIER	13.8676666666667	42.39	7.26	NA	52.805	5.67786018966066	39.5086914488445	10.2671904628287	NA	NA
159	BRTR	BLACK RUSSIAN TERRIER	38.174	78.768	0	112.211	NA	53.9861885300305	NA	NA	NA	NA
160	LAGO	LAGOTTO ROMAGNOLO	17.79425	NA	39.604	36.634	21.122	12.5802862016993	NA	NA	1.71119841047145	NA
161	BMSH	BERGAMASCO SHEPHERD	36.964	NA	NA	NA	57.206	NA	NA	NA	NA	NA
162	EFXH	ENGLISH FOXHOUND	0	61.83	NA	63.1475	NA	NA	NA	NA	16.4932656711762	NA
163	NEOM	NEAPOLITAN MASTIFF	44.884175	80.9195833333333	73.0667272727273	122.551777777778	NA	41.1108919598909	51.9586883121888	60.8063585064768	47.5119660527161	NA
164	LPSD	POLISH LOWLAND SHEEPDOG	21.7985	35.6418	NA	NA	0	8.78287250846783	20.1827752353337	NA	NA	NA
165	SCKE	SCHIPPERKE	13.53025	9.311625	16.5736666666667	17.2633333333333	20.57175	3.7228331841041	9.0091517586682	3.65665972348171	8.54988071554218	3.99494767383337
166	MIKI	MI-KI	4.026	5.941	NA	NA	7.6455	NA	NA	NA	NA	4.74539360854292
167	SKYT	SKYE TERRIER	0	17.3815	0	31.46	NA	NA	24.5811530343879	NA	NA	NA
168	CRCR	CURLY-COATED RETRIEVER	40.815	69.66	0	66.502	NA	32.7198244188443	31.9457055016789	NA	44.9379750619303	NA
169	AFGH	AFGHAN HOUND	16.1155	40.5950714285714	61.461	44.0052	33.0035	22.5084837561307	28.4824734299325	5.49993372687344	25.4761220204332	46.6739973057804
170	KUSZ	KUVASZ	NA	82.288	NA	32.49	82.288	NA	NA	NA	56.2743307379128	NA
171	BEDT	BEDLINGTON TERRIER	13.55775	17.82	21.56	NA	26.843	4.97223895745166	3.42239682094289	NA	NA	NA
172	BOLO	BOLOGNESE	7.459	0	NA	11.441	10.561	1.27562063326053	NA	NA	NA	3.73352380466497
173	OTTH	OTTERHOUND	NA	65.127	NA	NA	NA	NA	NA	NA	NA	NA
174	BLCH	BLUETICK COONHOUND	31.2425	56.5462857142857	29.045	69.307	44.2225	23.9052356538618	27.4903426783194	41.0758329191265	NA	3.73705933857091
175	FINS	FINNISH SPITZ	27.503	41.14	46.2	NA	NA	NA	NA	NA	NA	NA
176	PLSD	POLISH LOWLAND SHEEP DOG	7.217	NA	NA	45.98	NA	NA	NA	NA	NA	NA
177	AFXH	AMERICAN FOXHOUND	42.904	34.2914285714286	6.38	57.7535	28.273	NA	27.2720922242081	NA	20.3837671812646	39.9840600489745
178	SPWD	SPANISH WATER DOG	34.8735	NA	NA	12.92625	40.924	8.24557217541633	NA	NA	25.8525	5.60028570699746
179	AFFP	AFFENPINSCHER	2.475	5.5005	29.04	16.4575	13.465	3.50017856687341	7.77888169983321	NA	2.86307535702433	NA
180	AUKP	AUSTRALIAN KELPIE	NA	NA	54.785	80.968	0	NA	NA	NA	NA	NA
181	NORT	NORFOLK AND NORWICH TERRIER	6.36875	13.0384	15.4275	17.325	NA	6.10804489996595	2.88314460268645	2.54410920887187	0.544472221513641	NA
182	KING	KING SHEPHERD	50.8625	85.724	NA	121.012	97.25	37.5730021848377	33.2112602056056	NA	NA	NA
183	ETSP	ENGLISH TOY SPANIEL	9.46	10.7035	NA	8.911	NA	0.933380951166242	2.59720320729819	NA	12.6020570543067	NA
184	BSPD	BELGIAN SHEEPDOG	19.47	25.522	171.444	57.4692	65.7876666666667	27.5347380594042	38.2548483201803	132.308164041377	14.3009419864567	8.39497971012041
185	BTRV	BELGIAN TERVUREN	11.1966666666667	53.54	NA	29.705	42.0986666666667	12.0684809869898	7.11872881910808	NA	42.0092138702928	37.0912791007985
186	MEXI	MEXICAN HAIRLESS	23.1	10.65	19.8	23.175	NA	NA	8.89540330732677	NA	15.3030856692368	NA
187	SFXT	SMOOTH FOX TERRIER	17.116	14.4925	19.8	16.5641428571429	15.8685	7.29723783359156	10.0361060675941	NA	10.2915695341474	11.6693367277951
188	FILA	FILA BRASILEIRO	61.4775	93.9052941176471	88.052	81.41	0	60.4860026069142	47.6771979196616	51.3120445899401	11.511698397717	NA
189	SELT	SEALYHAM TERRIER	0	NA	0	24.5315	21.78	NA	NA	NA	7.00247845409038	NA
190	SUSP	SUSSEX SPANIEL	NA	21.2666666666667	37.18	NA	40.044	NA	21.5659855636911	NA	NA	NA
191	PHAH	PHARAOH HOUND	36.08	NA	NA	51.49	NA	NA	NA	NA	NA	NA
192	HARI	HARRIER	NA	0	NA	NA	NA	NA	NA	NA	NA	NA
193	AWSP	AMERICAN WATER SPANIEL	NA	23.87	NA	0	NA	NA	33.7572777338458	NA	NA	NA
194	CAOV	CAUCASIAN OVCHARKA	NA	NA	65.35	NA	NA	NA	NA	NA	NA	NA
