# Supplementary material for: Applied Veterinary Informatics: Development of a Semantic and Domain-Specific Method to Construct a Canine Data Repository
Source: Sci Rep. 2019 Dec 9;9:18641. doi: 10.1038/s41598-019-55035-8 (PMC6901510; doi:10.1038/s41598-019-55035-8)
Supplement: Supplementary file 2 — Dataset 2 [file 41598_2019_55035_MOESM2_ESM.csv]

	breed_4letter	breed_name_full	total_num_dogs	avg_age	sd_age
1	MIXB	MIXED CANINE	21087	3.67934239056393	3.56221835965754
2	TPOO	TOY POODLE	604	3.94123659593885	3.96759331593436
3	POMS	POMERANIAN	1194	3.46553175351943	3.6489789322158
4	APBT	AMERICAN PIT BULL TERRIER	4241	2.26556629395662	2.80275845906423
5	LABR	LABRADOR RETRIEVER	5215	4.28379713778834	3.69807011043322
6	BOST	BOSTON TERRIER	896	4.62671443999982	3.83730968094426
7	CHIU	CHIHUAHUA	2341	3.58521854967506	3.63149536759465
8	DACH	DACHSHUND	1610	5.25626942574907	3.39129946434693
9	CANE	CANE CORSO	469	2.5663672519275	2.84040016336028
10	MASF	MASTIFF	535	3.16257477010981	2.88739736994762
11	BICF	BICHON FRISE	985	5.17284819850399	4.15817752491293
12	SHIZ	SHIH TZU	2132	4.35030872153327	3.98928699238525
13	BULL	ENGLISH BULLDOG	1967	2.97686105336437	2.92213634801936
14	GLDR	GOLDEN RETRIEVER	2987	4.45210857361912	3.72122826852151
15	CKSP	CAVALIER KING CHARLES SPANIEL	930	4.18550202477591	3.42701297374191
16	DOBE	DOBERMAN PINSCHER	701	3.95090463812497	3.04275900009475
17	GERM	GERMAN SHEPHERD	2693	3.54725631631055	3.24480537502345
18	SPOO	STANDARD POODLE	594	4.51194982334736	3.77677935876629
19	YRKT	YORKSHIRE TERRIER	2687	3.61850474766806	3.6639578803479
20	FBUL	FRENCH BULLDOG	704	3.06731207356692	2.74591075681138
21	BULM	BULLMASTIFF	214	3.16728204040579	2.95116334318818
22	BERN	BERNESE MOUNTAIN DOG	476	3.3267046988583	2.87212732736656
23	COTH	UNSPECIFIED	1632	3.2908881116852	3.20947728970112
24	MPOO	MINIATURE POODLE	564	4.51675456349499	3.91303464007307
25	GSHP	GERMAN SHORTHAIRED POINTER	301	4.05667718626113	3.5430610089309
26	WHWT	WEST HIGHLAND WHITE TERRIER	458	5.40304229250991	4.3392982144358
27	BOXE	BOXER	2128	3.99932302310542	3.42412047157427
28	SCWT	SOFT-COATED WHEATEN TERRIER	301	4.53771573826331	3.83633029227737
29	TFXT	TOY FOX TERRIER	101	4.08460230006574	4.05946902891041
30	ROTW	ROTTWEILER	1531	3.32810932571371	3.15285768609423
31	RHRB	RHODESIAN RIDGEBACK	240	3.71213289550825	3.14826322966753
32	SILT	SILKY TERRIER	102	4.44798754546309	3.88025710959451
33	BULT	BULL TERRIER	106	3.01672413570442	3.21875647377924
34	BMAL	BELGIAN MALINOIS	137	3.31852033467161	2.92061298997486
35	KEES	KEESHOND	62	4.17089487977744	4.19911096204308
36	BRDC	BORDER COLLIE	353	5.14245379876797	3.99660736734907
37	HAVA	HAVANESE	333	4.25042096555431	3.50734312631654
38	COTO	COTON DE TULEAR	79	4.52980922796118	3.81921511579496
39	PUGS	PUG	1456	4.28929639329093	3.64559756437346
40	COSP	COCKER SPANIEL	932	4.76539463854933	3.78477853070396
41	MDCH	MINIATURE DACHSHUND	462	4.39166145879832	3.47133265529497
42	IBZH	IBIZAN HOUND	33	1.75247339929065	1.88934386486069
43	MSHZ	MINIATURE SCHNAUZER	547	5.16232646466793	4.11902553977351
44	GTDN	GREAT DANE	724	2.95256616313854	2.5807923777454
45	MLTS	MALTESE	1121	4.29041937214422	3.86369515722771
46	BEAG	BEAGLE	1143	4.71664872590435	3.64801544172042
47	NRWT	NORWICH TERRIER	64	5.13992984257358	3.38623519611273
48	SDRH	SCOTTISH DEERHOUND	27	2.93629426825868	2.48782549261407
49	IGRY	ITALIAN GREYHOUND	193	4.64008371229632	3.91849166591181
50	VIZS	VIZSLA	233	3.96309905496115	3.52988276694907
51	AIRT	AIREDALE TERRIER	146	4.25992470910335	3.6265182606578
52	AKIA	AKITA	308	3.41600922223423	3.47923726718254
53	AMST	AMERICAN STAFFORDSHIRE TERRIER	172	3.78612553851109	3.14853054397232
54	AUSD	AUSTRALIAN SHEPHERD	434	4.32455393710317	3.88382438765591
55	BRGF	BRUSSELS GRIFFON	89	4.10312571298198	3.54768572830697
56	CANA	CANAAN DOG	7	4.10677618069815	2.91714329036957
57	COLI	COLLIE	199	4.53500661878902	3.73105130971776
58	DALM	DALMATIAN	137	3.23511804427554	3.50444009264268
59	FTCR	FLAT-COATED RETRIEVER	46	5.14340981459989	4.12546168101191
60	GRYH	GREYHOUND	414	6.20135953080753	2.99524202688799
61	GSMD	GREATER SWISS MOUNTAIN DOG	105	3.27319187770933	2.89284381090613
62	ISET	IRISH SETTER	103	4.65083763614495	3.74014333391871
63	JRUT	JACK RUSSELL TERRIER	1003	4.78222770528361	4.19412442106025
64	LHAS	LHASA APSO	418	4.64005528606903	4.02390423451821
65	MINP	MINIATURE PINSCHER	542	4.00586827980631	3.84710559210208
66	NEWF	NEWFOUNDLAND	332	3.18572310979783	3.07853377168191
67	NSDR	NOVA SCOTIA DUCK TOLLING RETRIEVER	23	5.49308097491295	3.96948698579435
68	POWD	PORTUGUESE WATER DOG	333	3.64179092057112	3.56307926887915
69	PULI	PULI	34	2.90759753593429	3.44092552484861
70	SBRN	ST. BERNARD	179	3.59949598655964	2.86140812452208
71	SHRP	SHAR-PEI	253	3.09412991753854	3.03612384804413
72	SHSH	SHILOH SHEPHERD	77	2.97156368614274	2.64451935742208
73	WEIM	WEIMARANER	406	4.06237123758347	3.69762609449764
74	WHIP	WHIPPET	60	3.52092174309833	3.66933352624146
75	ESSP	ENGLISH SPRINGER SPANIEL	385	4.78681508699881	3.89038570958352
76	WELT	WELSH TERRIER	53	5.27108597109759	3.76127442368017
77	CRNT	CAIRN TERRIER	415	3.4403303084498	3.73606006890621
78	CHBR	CHESAPEAKE BAY RETRIEVER	146	3.77232410488801	3.28418957892314
79	STBT	STAFFORDSHIRE BULL TERRIER	107	3.81479846731531	3.10253815392365
80	OESD	OLD ENGLISH SHEEPDOG	98	3.8093282487533	3.42463164711776
81	ABUL	AMERICAN BULLDOG	151	4.95010975005311	3.81563841935029
82	JCHI	JAPANESE CHIN	86	4.304888337074	3.39780476365128
83	ESKM	AMERICAN ESKIMO DOG	146	5.00642634420868	4.40014356447872
84	SPIN	SPINONE ITALIANO	38	2.83612522064916	2.32223115349981
85	SHIB	SHIBA INU	232	4.27661899444024	3.75611567745533
86	HUSK	HUSKY	553	4.00094286942393	3.75098226386733
87	PAPS	PAPILLON	199	4.56241880735867	4.09564819049495
88	LADO	LABRADOODLE	277	4.44826177122601	3.94594857742762
89	IRST	IRISH TERRIER	20	4.78836413415469	4.05440020814329
90	PEKE	PEKINGESE	440	3.83579786892461	3.7691502467841
91	WFXT	WIRE FOX TERRIER	66	4.37537593595088	4.16934539639793
92	CHCD	CHINESE CRESTED	81	4.09322381930185	3.92966868069095
93	CWCG	CARDIGAN WELSH CORGI	85	4.43783065587631	3.67232378356708
94	GWHP	GERMAN WIREHAIRED POINTER	35	3.39565970125216	3.33316563954995
95	SCOT	SCOTTISH TERRIER	122	5.03203509834943	3.88569255856088
96	AUCD	AUSTRALIAN CATTLE DOG	148	3.7828748404134	3.62487519602425
97	ENCH	ENGLISH COONHOUND	6	3.12343143965321	3.13172095385316
98	SSPD	SHETLAND SHEEPDOG	435	5.11275083638783	3.79226153177289
99	GSET	GORDON SETTER	42	3.02571624132199	3.35898262104821
100	BVDF	BOUVIER DES FLANDERS	107	4.5061834227122	3.30818555631149
101	PWCG	PEMBROKE WELSH CORGI	320	4.98940837852542	3.71216654747816
102	BRIY	BRITTANY SPANIEL	174	4.49056588843654	3.77008719500076
103	RBCH	REDBONE COONHOUND	22	4.23757077966524	3.57570000454244
104	TIBT	TIBETAN TERRIER	99	3.92955738078941	4.02285867904952
105	GLDD	GOLDENDOODLE	190	4.28505858195434	4.02791629080383
106	BORZ	BORZOI	46	3.4669902308506	3.23788352756512
107	CHOW	CHOW CHOW	156	3.99973158325616	4.01559824747279
108	POIN	POINTER	52	4.68542899706084	3.43561770785579
109	BRDT	BORDER TERRIER	82	3.73399442413315	3.77002166227459
110	NELH	NORWEGIAN ELKHOUND	37	4.43931405738387	3.91502029016762
111	DUSH	DUTCH SHEPHERD	17	2.64579055441478	3.72975633448656
112	RATT	RAT TERRIER	153	5.52719492681689	4.07280762538856
113	MALA	ALASKAN MALAMUTE	97	3.32931211498973	3.40224503371158
114	BASH	BASSET HOUND	283	4.67680465037844	3.66693743548821
115	DOBO	DOGUE DE BORDEAUX	62	2.96819530002282	2.82126125939997
116	IWFH	IRISH WOLFHOUND	73	2.75115442828084	2.44151296174911
117	TMCT	TOY MANCHESTER TERRIER	8	6.82233303999218	4.4670090341312
118	KYBT	KERRY BLUE TERRIER	29	4.16945340764643	3.54284312395227
119	LEON	LEONBERGER	31	2.80461901923119	2.52744802576444
120	SAMY	SAMOYED	78	4.28168272521455	4.11885949110437
121	CATA	CATAHOULA LEOPARD DOG	26	3.94208392565682	3.71831866320476
122	ECSP	ENGLISH COCKER SPANIEL	84	5.03050748019947	4.19317716518345
123	ESET	ENGLISH SETTER	94	4.07856441389162	3.72127932184249
124	DLHA	DOMESTIC LONGHAIR	5	1.66242299794661	0.937101975134115
125	BERG	BERGER PICARD	15	2.27006942407353	2.78904340196602
126	WHPG	WIREHAIRED POINTING GRIFFON	24	2.10905772302076	2.26870255904834
127	BEAD	BEARDED COLLIE	48	5.33259183207849	3.87383256878579
128	PBGV	PETIT BASSET GRIFFON VEND	22	3.27629477526808	3.99138310440903
129	BASJ	BASENJI	45	4.40684462696783	3.94831521599323
130	SMCO	SMOOTH COLLIE	2	2.82819986310746	2.8419787947484
131	GRPY	GREAT PYRENEES	115	3.49801265655583	3.07806754880277
132	TWCH	TREEING WALKER COONHOUND	19	4.25303505169495	3.19279163913864
133	SALU	SALUKI	17	5.37649474574224	3.69864686779379
134	BOER	BOERBOEL	4	1.80355920602327	2.0274758677718
135	CLSP	CLUMBER SPANIEL	13	3.19338703732954	2.49877286800702
136	IWSP	IRISH WATER SPANIEL	9	1.60894364590463	1.39486175877985
137	GSHZ	GIANT SCHNAUZER	37	4.34489314776789	3.16912764318319
138	TIBM	TIBETAN MASTIFF	9	3.83877100920222	3.25325413394007
139	SSHZ	STANDARD SCHNAUZER	61	6.04553360038599	3.93126491952566
140	PLTH	PLOTT HOUND	12	4.84690851015286	3.38048501046447
141	DOGO	DOGO ARGENTINO	45	1.84591984181307	2.51578381696174
142	WSSP	WELSH SPRINGER SPANIEL	28	5.10609171800137	4.12026124459084
143	DDDT	DANDIE DINMONT TERRIER	4	3.50376454483231	1.84565447625852
144	BKSP	BOYKIN SPANIEL	6	5.34063426876569	3.85092301651529
145	ABLY	AMERICAN BULLY	23	1.49911019849418	1.07526122602058
146	GITE	GLEN IMAAL TERRIER	3	5.97216518366416	4.46278608421784
147	KOMO	KOMONDOR	13	3.25635760543358	2.13709599427173
148	TISP	TIBETAN SPANIEL	35	6.06128874547766	4.27695671010236
149	FDSP	FIELD SPANIEL	11	5.81917740028623	2.95250554059384
150	BTCH	BLACK AND TAN COONHOUND	21	4.01122518822724	2.77091869960352
151	MBLT	MINIATURE BULL TERRIER	17	2.54491283166244	1.870284047018
152	AUST	AUSTRALIAN TERRIER	18	5.16145714503004	5.01621878565025
153	LAKT	LAKELAND TERRIER	16	2.79279032626055	1.4988442541036
154	BLDH	BLOODHOUND	47	3.72860325920748	3.36039286836702
155	ANAT	ANATOLIAN SHEPHERD DOG	14	4.61054072553046	3.6098643092197
156	NRFT	NORFOLK TERRIER	28	5.41830448811968	3.73589765566786
157	BRID	BRIARD	51	4.01605132128142	3.64973251175759
158	MCHT	STD. MANCHESTER TERRIER	9	3.31006160164271	3.66260433999893
159	BRTR	BLACK RUSSIAN TERRIER	5	4.55509924709103	4.07004909823933
160	LAGO	LAGOTTO ROMAGNOLO	8	4.01334702258727	4.17382519134445
161	BMSH	BERGAMASCO SHEPHERD	2	5.7700205338809	7.62959021124212
162	EFXH	ENGLISH FOXHOUND	4	5.88820442619211	1.9399780361529
163	NEOM	NEAPOLITAN MASTIFF	84	2.33926534337212	2.54720566477706
164	LPSD	POLISH LOWLAND SHEEPDOG	12	1.89618982432124	2.78266489501853
165	SCKE	SCHIPPERKE	28	5.90485968514716	4.04902194775461
166	MIKI	MI-KI	4	6.31553730321697	6.08484996865756
167	SKYT	SKYE TERRIER	5	3.19835728952772	2.48173707485139
168	CRCR	CURLY-COATED RETRIEVER	16	3.61943874058864	3.15200255174558
169	AFGH	AFGHAN HOUND	28	4.10012711450083	3.38659345394114
170	KUSZ	KUVASZ	5	7.6539356605065	4.37274610876316
171	BEDT	BEDLINGTON TERRIER	8	2.75530458590007	3.54127121939484
172	BOLO	BOLOGNESE	6	6.18571754506046	6.23905932358284
173	OTTH	OTTERHOUND	1	2.47501711156742	NA
174	BLCH	BLUETICK COONHOUND	16	3.44661190965092	3.37730333874965
175	FINS	FINNISH SPITZ	3	2.79899612137805	2.30900722086305
176	PLSD	POLISH LOWLAND SHEEP DOG	2	3.93292265571526	5.34903774515655
177	AFXH	AMERICAN FOXHOUND	13	4.59537724424788	4.68176095231591
178	SPWD	SPANISH WATER DOG	8	7.58658453114305	4.53996259069565
179	AFFP	AFFENPINSCHER	8	6.04752126723379	4.53357239666643
180	AUKP	AUSTRALIAN KELPIE	3	9.06958704083961	5.02536545524883
181	NORT	NORFOLK AND NORWICH TERRIER	19	2.6464930292878	2.78136224044954
182	KING	KING SHEPHERD	24	1.98790782569017	2.42422612622668
183	ETSP	ENGLISH TOY SPANIEL	6	3.75861282226785	3.35789576785567
184	BSPD	BELGIAN SHEEPDOG	17	5.37053589402907	4.32711763420719
185	BTRV	BELGIAN TERVUREN	11	5.36170742330907	5.41353516727382
186	MEXI	MEXICAN HAIRLESS	7	4.77872298816857	3.09161826030355
187	SFXT	SMOOTH FOX TERRIER	21	5.70255206805515	4.60502020288371
188	FILA	FILA BRASILEIRO	37	2.45119041012265	2.50523577306532
189	SELT	SEALYHAM TERRIER	5	6.63271731690623	4.01802368039086
190	SUSP	SUSSEX SPANIEL	5	4.99110198494182	4.9591725264872
191	PHAH	PHARAOH HOUND	2	5.42642026009583	6.36154108960711
192	HARI	HARRIER	1	2.54893908281999	NA
193	AWSP	AMERICAN WATER SPANIEL	3	3.97627195984485	3.58726614245496
194	CAOV	CAUCASIAN OVCHARKA	1	4.00273785078713	NA
